# Supplementary material for: Neuroprotective Action of Tacrolimus before and after Onset of Neonatal Hypoxic–Ischaemic Brain Injury in Rats
Source: Cells. 2023 Nov 20;12(22):2659. doi: 10.3390/cells12222659 (PMC10669941; doi:10.3390/cells12222659)
Supplement: Supplementary file 1 [file cells-12-02659-s001.zip]

Archive with 1 entries (1 files):
- cells-2681989-supplementary.pdf
